# Supplementary material for: Exploratory Data Analysis of Cell and Mitochondrial High-Fat, High-Sugar Toxicity on Human HepG2 Cells
Source: Nutrients. 2021 May 19;13(5):1723. doi: 10.3390/nu13051723 (PMC8161147; doi:10.3390/nu13051723)
Supplement: Supplementary file 1 [file nutrients-13-01723-s001.zip]

Archive with 1 entries (1 files):
- nutrients-1200498-supplementary.pdf
